# Supplementary material for: Schiff Base Compounds Derived from 5-Methyl Salicylaldehyde as Turn-On Fluorescent Probes for Al3+ Detection: Experimental and DFT Calculations
Source: Molecules. 2025 Feb 28;30(5):1128. doi: 10.3390/molecules30051128 (PMC11901710; doi:10.3390/molecules30051128)
Supplement: Supplementary file 1 [file molecules-30-01128-s001.zip]

Archive with 1 entries (1 files):
- molecules-3491039-supplementary.pdf
